# Supplementary material for: Bioavailable Microbial Metabolites of Flavanols Demonstrate Highly Individualized Bioactivity on In Vitro β-Cell Functions Critical for Metabolic Health
Source: Metabolites. 2023 Jun 28;13(7):801. doi: 10.3390/metabo13070801 (PMC10385630; doi:10.3390/metabo13070801)
Supplement: Supplementary file 1 [file metabolites-13-00801-s001.zip]

Archive with 1 entries (1 files):
- metabolites-2467277-supplementary.pdf
